# Supplementary material for: Disordered clusters of Bak dimers rupture mitochondria during apoptosis
Source: eLife. 2017 Feb 6;6:e19944. doi: 10.7554/eLife.19944 (PMC5302884; doi:10.7554/eLife.19944)
Supplement: Figure 1—source data 1. — The percentage IASD labelling for each replicate and the summary statistics (number of replicates, mean, standard deviation) are shown. Two-tailed unpaired t-tests comparing the mean percentage of IASD labelled Bak (before versus after, before versus during, and during versus after tBid treatment) are shown, and significant p-values (p<0.05) are highlighted in green. Previously untested Bak residues have been pooled with data from previous studies (# denotes data from Westphal et al. [2014], ^ denotes data from Iyer et al. [2015]). DOI: http://dx.doi.org/10.7554/eLife.19944.004 [file elife-19944-fig1-data1.xlsx]

## Sheet: Figure 1 Supp3 table
																												Figure 1 Source Data 1
Residue	Before tBid							During tBid							After tBid							Summary statistics							TTEST			Residue
	#1	#2	#3	#4	#5	#6	#7	#1	#2	#3	#4	#5	#6	#7	#1	#2	#3	#4	#5	#6	#7	n	Mean before	SD before	Mean during	SD during	Mean after	SD after	before vs after	before vs during	during vs after
# Cys null	1.1	3						1.1	2						1.8	2.7						2	2.05	1.3435	1.55	0.636396	2.25	0.636396	0.866667	0.681212	0.386059	# Cys null
# C14	99.8	97	95.7					97.5	99.9	96.3					98	94	99.9					3	97.5	2.09523	97.9	1.83303	97.3	3.01164	0.929316	0.815719	0.782839	# C14
L19C	94.6839	92.577	93.8589					95.2154	93.9165	93.8589					94.6997	90.7991	92.0961					3	93.7066	1.06168	94.3303	0.7671	92.5316	1.98643	0.417328	0.455875	0.217295	L19C
S23C	72.931	75.2698	94.6344					78.6406	75.9797	92.8273					82.1666	84.5255	84.4287					3	80.9451	11.9128	82.4825	9.05706	83.7069	1.33485	0.71024	0.867414	0.828181	S23C
E25C	93.5361	88.4668						94.7819	90.2382						94.1962	90.0841						2	91.0014	3.58451	92.51	3.21291	92.1402	2.90774	0.760468	0.700942	0.914952	E25C
Q26C	89.4091	97.7716	92.7309					97.877	98.2893	99.9999					100	96.1554	99.9999					3	93.3039	4.21062	98.7221	1.12563	98.7184	2.21963	0.12013	0.097633	0.998093	Q26C
V34C	99.9997	75.7445	92.3186					26.8457	99.5358	87.0824					78.0506	97.5371	92.6128					3	89.3543	12.3963	71.1546	38.8746	89.4002	10.1327	0.996275	0.482899	0.475479	V34C
F35C	97.7752	93.26						88.5303	95.5335						78.3825	94.6404						2	95.5176	3.19276	92.0319	4.95197	86.5115	11.4961	0.397531	0.490826	0.596478	F35C
R36C	21.3271	21.5276	51.075	12.7945	76.541	25.9028	15.5556	94.0776	93.3368	96.927	88.572	83.3467	56.3467	79.8478	84.8259	92.8976	91.7151	94.7217	65.457	53.0581	67.2427	7	32.1034	23.2655	84.6364	13.8821	78.5597	16.4783	0.00101172	0.000249019	0.469931	R36C
V39C	58.4636	26.1077						88.9991	93.88						89.4152	96.699						2	42.2856	22.8791	91.4396	3.45132	93.0571	5.1504	0.0921675	0.0952285	0.747558	V39C
F40C	94.7333	94.9474						97.4865	97.1411						93.1195	94.1883						2	94.8403	0.151363	97.3138	0.244245	93.6539	0.755739	0.161409	0.00668004	0.0227451	F40C
Y41C	56.362	67.2584	78.7387					81.8746	96.8825	85.2794					88.2394	93.7868	85.2114					3	67.453	11.1896	88.0122	7.86828	89.0792	4.3489	0.0355209	0.0598457	0.847161	Y41C
R42C	44.5618	78.6832						62.6373	84.4904						56.2152	80.8772						2	61.6225	24.1275	73.5639	15.4525	68.5462	17.4386	0.773471	0.615297	0.789474	R42C
Q44C	28.2359	65.0021	47.8379	23.115				89.5976	93.2162	63.3726	89.9956				85.7035	94.9989	90.6989	82.7652				4	41.0477	19.1976	84.0455	13.8768	88.5416	5.40902	0.00311844	0.0109603	0.568115	Q44C
Q45C	87.4937	81.6856	91.3989	71.8718				99.9999	90.3607	85.8233	90.3965				99.9999	83.5635	91.6913	86.2337				4	83.1125	8.49014	91.6451	5.96951	90.3721	7.25531	0.241278	0.151228	0.795486	Q45C
E46C	85.3296	99.9998	95.9895					91.5943	99.9998	97.6754					89.6227	99.7202	95.2303					3	93.773	7.58214	96.4232	4.34041	94.8577	5.05906	0.846752	0.627076	0.705011	E46C
Q47C	48.1735	7.79161	3.70749	21.7475	31.5374			90.6445	56.9083	76.2841	93.2998	93.4927			93.1031	94.0701	81.0973	92.6659	96.2393			5	22.5915	18.1027	82.1259	15.7851	91.4351	5.94117	4.06593e-05	0.000545707	0.252154	Q47C
E48C	97.9831	95.1355						98.4946	96.9448						94.3355	95.7366						2	96.5593	2.01351	97.7197	1.09589	95.0361	0.990706	0.438377	0.548365	0.123964	E48C
E50C	94.4488	91.0778	84.6188	91.3732				99.6895	93.5286	95.0803	100				92.4471	88.9036	86.3135	99.0559				4	90.3796	4.132	97.0746	3.26329	91.68	5.5227	0.719101	0.0438978	0.143577	E50C
G51C	82.4521	73.654	99.9999					83.4865	70.6618	99.9999					84.0129	72.0739	99.4577					3	85.3687	13.4129	84.7161	14.7077	85.1815	13.7293	0.987332	0.957438	0.96996	G51C
V52C	92.2402	92.3113	96.688					95.5253	95.5904	98.9847					83.9272	86.3984	96.7761					3	93.7465	2.54768	96.7001	1.97877	89.0339	6.81785	0.324862	0.187948	0.134771	V52C
A53C	78.0597	84.7609	80.341					79.019	87.8976	78.7939					82.5571	86.8921	77.512					3	81.0538	3.40701	81.9035	5.19227	82.3204	4.69453	0.724503	0.824319	0.922807	A53C
A54C	69.4377	77.0818	71.0278					76.9467	96.165	85.0159					84.6936	98.3687	83.8307					3	72.5158	4.03343	86.0425	9.65019	88.9643	8.15584	0.035145	0.0886185	0.709234	A54C
P55C	89.9732	91.7997	100	80.8794				94.1139	93.5821	100	89.0025				91.2018	91.0269	87.9674	86.3419				4	90.6631	7.84574	94.1746	4.51074	89.1345	2.3816	0.722072	0.467208	0.0955286	P55C
E59C	60.6975	91.7307	97.1466					60.8662	90.9395	96.342					55.8321	86.6549	96.8592					3	83.1916	19.6678	82.7159	19.1142	79.7821	21.3596	0.848759	0.977473	0.867901	E59C
M60C	67.3754	98.2917						88.89	89.6279						87.6021	78.6849						2	82.8335	21.8611	89.259	0.521795	83.1435	6.30541	0.986378	0.718081	0.30501	M60C
V61C	94.9728	96.6529	96.1722					97.5883	97.6587	97.0263					92.3994	96.1449	97.6639					3	95.9326	0.865323	97.4244	0.346573	95.4027	2.70957	0.763087	0.0502293	0.269127	V61C
T62C	93.1948	100	95.657					94.9355	99.7304	98.1312					70.2382	97.4361	98.1409					3	96.2839	3.44564	97.599	2.44135	88.6051	15.9101	0.459786	0.618224	0.387948	T62C
Q66C	83.0674	91.0112	91.771					89.2183	93.5915	94.6398					88.3668	94.668	93.967					3	88.6166	4.8207	92.4832	2.87567	92.334	3.45348	0.338636	0.298757	0.956887	Q66C
S68C	83.644	92.486	93.3557					83.9788	94.2787	95.5726					75.0844	92.4638	94.133					3	89.8286	5.3736	91.2767	6.35321	87.2271	10.5489	0.722844	0.778105	0.599419	S68C
M71C	70.7265	75.5993	59.9304					81.9801	76.6218	61.5944					67.18	65.8868	58.7582					3	68.7521	8.01891	73.3988	10.5681	63.9417	4.53531	0.41693	0.576808	0.22746	M71C
#G72C	59.9	77	70.2					95.3	97.4	92.4					94.3	89.4	97.6					3	69.0333	8.60949	95.0333	2.51064	93.7667	4.12593	0.0109295	0.00737752	0.673205	#G72C
Q73C	85.991	64.261	77.8339					97.2742	80.3943	92.5463					94.9929	89.1435	95.6701					3	76.0286	10.9769	90.0716	8.7078	93.2688	3.58867	0.0609619	0.15758	0.588141	Q73C
#V74C	74.4	67.8						92.4	86.4						69.4	63.9						2	71.1	4.6669	89.4	4.24264	66.65	3.88909	0.409065	0.054576	0.0305425	#V74C
R76C	60.0519	95.7153	86.1948	79.8184				86.0481	95.4318	98.2256	92.7775				96.0997	91.7571	90.7025	96.7316				4	80.4451	15.0833	93.1208	5.21345	93.8227	3.03582	0.1327	0.163264	0.823717	R76C
#A79C	6.3	40.6						66.2	68.3						25.5	39.6						2	23.45	24.2538	67.25	1.48492	32.55	9.97021	0.672157	0.125553	0.0396981	#A79C
I80C	71.2916	95.7108	85.4352	85.9958	91.8671			96.1366	96.6172	97.2096	88.7435	97.3045			94.3973	96.2836	97.5588	84.8467	95.8339			5	86.0601	9.29194	95.2023	3.64139	93.7841	5.12225	0.142219	0.0746981	0.62744	I80C
D84C	89.8363	85.4777	91.8004					94.3094	87.6863	96.5359					90.0051	86.6756	96.7028					3	89.0381	3.23603	92.8439	4.60325	91.1278	5.10705	0.581657	0.30643	0.687808	D84C
N86C	70.8673	59.3227	86.545					78.4351	62.6185	87.3674					55.3607	44.4543	52.8314					3	72.245	13.6633	76.1403	12.533	50.8821	5.70849	0.0668539	0.734356	0.0336426	N86C
R88C	87.3754	88.0634						90.1206	89.1951						73.6721	82.6654						2	87.7194	0.486497	89.6579	0.654449	78.1687	6.3592	0.168378	0.078242	0.126164	R88C
A104C	87.8015	89.7333	81.4359					96.4577	91.2656	82.64					99.9999	88.3237	81.722					3	86.3236	4.34164	90.1211	6.97957	90.0152	9.25565	0.565594	0.468419	0.988135	A104C
Y110C	40.0935	32.2535	71.3983	29.0575				51.902	36.4852	72.3477	43.024				61.033	42.0997	70.8454	36.2304				4	43.2007	19.3617	50.9397	15.6079	52.5521	16.1475	0.486199	0.556593	0.890523	Y110C
S117C	99.9999	99.6892	67.9169	86.7927				98.0266	99.9999	69.8535	85.5199				96.5665	99.9998	70.5328	89.8658				4	88.5997	15.0995	88.35	13.8983	89.2412	13.1631	0.95101	0.981373	0.928842	S117C
#N124C	99.5	90.7	84.9					99.9	93.6	92.9					99	92.4	91.6					3	91.7	7.35119	95.4667	3.8553	94.3333	4.0612	0.615917	0.475839	0.743606	#N124C
#V129C	5	6.2	6.9					24.4	4.5	10.5					20	21.1	33.2					3	6.03333	0.960902	13.1333	10.208	24.7667	7.32416	0.0117597	0.296562	0.184026	#V129C
#A130C	79.9	78.3	89.5					85	80.3	91.4					42.2	52.6	58.2					3	82.5667	6.0575	85.5667	5.57165	51	8.11911	0.00570194	0.562092	0.00369802	#A130C
#L131C	3	5.7	7.4					5.8	19.5	16.7					13.8	35.8	13.8					3	5.36667	2.21886	14	7.23809	21.1333	12.7017	0.101579	0.119456	0.445623	#L131C
#L132C	0.7	3.7	3.8					1.1	3	4.6					5.2	3.8	7.8					3	2.73333	1.76163	2.9	1.75214	5.6	2.02978	0.1384	0.913106	0.156097	#L132C
#G133C	29	29.9						20.4	21.4						13.9	16.2						2	29.45	0.636396	20.9	0.707107	15.05	1.62635	0.00727421	0.00613305	0.0430068	#G133C
#F134C	21	26.3	20.4					61.5	77.8	63.9					74.2	87.4	74.5					3	22.5667	3.24705	67.7333	8.80019	78.7	7.53591	0.000290495	0.00112967	0.176457	#F134C
#R137C	22	17.3	9.2					47.1	47.4	28.8					36.4	39.5	25.3					3	16.1667	6.47482	41.1	10.6532	33.7333	7.46615	0.0369759	0.0257203	0.382215	#R137C
#L140C	12.5	42.2	27.4					60.2	57.4	64.7					71.2	74.6	74.6					3	27.3667	14.85	60.7667	3.68284	73.4667	1.96299	0.00596302	0.0194173	0.0062085	#L140C
#H141C	86.7	94.5						97.5	98.5						97.4	98.3						2	90.6	5.51543	98	0.707107	97.85	0.636396	0.20606	0.200549	0.844248	#H141C
#V142C	3.3	0.9	5.2					4.5	1.2	9.5					9.4	2.5	25.4					3	3.13333	2.15484	5.06667	4.17892	12.4333	11.7475	0.248735	0.515675	0.364004	#V142C
#Y143C	99.7	99.9	91.8					99.7	98.2	93.5					56.5	49.3	41.2					3	97.1333	4.61988	97.1333	3.23471	49	7.65441	0.000736201	1	0.000554962	#Y143C
#Q144C	38.6	49.9	35.6					94	61.5	87.3					97.5	95.6	90.1					3	41.3667	7.54078	80.9333	17.1599	94.4	3.84318	0.000409029	0.021652	0.255367	#Q144C
#H145C	55.7	79.1						98.5	94.9						98.5	93.6						2	67.4	16.5463	96.7	2.54558	96.05	3.46482	0.138753	0.131733	0.850515	#H145C
#V154C	0.1	2.2	6.1					16.6	2.7	12.8					19.2	16.1	13.9					3	2.8	3.04467	10.7	7.18401	16.4	2.66271	0.00432949	0.154351	0.267019	#V154C
#R156C	55.3	81.9	65.9					91.6	87.3	80.2					93.8	97.4	93.4					3	67.7	13.391	86.3667	5.75702	94.8667	2.20303	0.025648	0.0908017	0.0752987	#R156C
#F157C	24.7	34.6	30.9					96.8	93.6	90.5					97.5	98.2	95					3	30.0667	5.00233	93.6333	3.15013	96.9	1.68226	2.5568e-05	4.89217e-05	0.188288	#F157C
#V158C	1.3	3.6	3.3					2.6	4.9	12.5					6	5.1	5.7					3	2.73333	1.25033	6.66667	5.18106	5.6	0.458258	0.0203221	0.270299	0.740375	#V158C
#V159C	1.5	9.4	14.4					60.6	75.9	74.5					69.4	84.7	77.2					3	8.43333	6.5041	70.3333	8.45833	77.1	7.65049	0.000290918	0.000551622	0.362198	#V159C
#D160C	85.7	87.9						89.9	92.6						99.8	99.1						2	86.8	1.55563	91.25	1.90919	99.45	0.494975	0.00822437	0.125051	0.0277287	#D160C
#M162C	3.8	2.7	12					39	66.8	62.8					47.5	85.3	59.7					3	6.16667	5.08167	56.2	15.0293	64.1667	19.2918	0.00730478	0.00546194	0.602724	#M162C
#L163C	68.5	85.6	69.3					97	91.4	90.1					96.7	98.5	99.7					3	74.4667	9.65004	92.8333	3.66652	98.3	1.50997	0.0134094	0.0368731	0.0753418	#L163C
#H164C	59.8	77.5	69.2					93	87	97.1					96.3	94.1	99.1					3	68.8333	8.85569	92.3667	5.0797	96.5	2.50599	0.00648603	0.0162299	0.274896	#H164C
#C166	98.9	93.9						99.8	95.7						97.3	97.5						2	96.4	3.53553	97.75	2.89914	97.4	0.141421	0.728036	0.716823	0.880285	#C166
Q173C	95.6114	97.5922						91.3517	96.5707						88.5472	96.5221						2	96.6018	1.40062	93.9612	3.69044	92.5346	5.63912	0.426556	0.443978	0.792916	Q173C
^G186C	70	71	74					73	71.0718	75.42					78	74.0488	86					3	71.6667	2.08167	73.1639	2.17873	79.3496	6.08881	0.107473	0.437975	0.172914	^G186C
^P187C	93	90	86					94	91.8164	90					93	86.7088	87					3	89.6667	3.51188	91.9388	2.00281	88.9029	3.55115	0.804204	0.38546	0.26666	^P187C
^I188C	77	79	69					82	81.9502	80					87	81.8175	83					3	75	5.2915	81.3167	1.14059	83.9392	2.71588	0.0598476	0.113341	0.197932	^I188C
^L189C	94	94	85					92	92.6771	82					96	84.881	82					3	91	5.19615	88.8924	5.97856	87.627	7.39293	0.553166	0.66884	0.829002	^L189C
^N190C	31	34	45					49	53.3932	49					46	55.7901	49					3	36.6667	7.37111	50.4644	2.53639	50.2634	5.01585	0.0574967	0.0374481	0.95358	^N190C
^V191C	51	64	32					36	48.4446	55					30	30.0018	20					3	49	16.0935	46.4815	9.65092	26.6672	5.77401	0.0864557	0.827593	0.0379684	^V191C
^L192C	41	53	67					26	60.3974	43					18	29.9276	25					3	53.6667	13.0128	43.1325	17.1991	24.3092	5.99374	0.023816	0.445196	0.147945	^L192C
^V193C	7	19	22					8	10.056	12					5	5.84604	14					3	16	7.93725	10.0187	2.00026	8.28201	4.96996	0.226623	0.274334	0.604448	^V193C
#V194C	14	27.7	21.9					11.7	26.3	24.3					31.2	24.2	19.8					3	21.2	6.87677	20.7667	7.91539	25.0667	5.7492	0.496486	0.946371	0.488886	#V194C
^L195C	31	5	32					28	4.04089	8					12	3.34842	19					3	22.6667	15.308	13.347	12.8434	11.4495	7.8403	0.321778	0.464488	0.837797	^L195C
^G196C	6	4	4					17	4.66438	4					18	5.56975	3					3	4.66667	1.1547	8.55479	7.3213	8.85658	8.022	0.421173	0.41495	0.96392	^G196C
^V197C	28	20	20					23	21.7345	23					15	17.7656	24					3	22.6667	4.6188	22.5782	0.730654	18.9219	4.61007	0.376515	0.975418	0.246372	^V197C
^V198C	16	30	39					23	44.4681	27					24	47.0579	24					3	28.3333	11.5902	31.4894	11.4165	31.686	13.3125	0.75867	0.753751	0.985438	^V198C
^L199C	60	50	55					54	50.8036	34					34	27.225	19					3	55	5	46.2679	10.7438	26.7417	7.51167	0.00560174	0.270919	0.0613359	^L199C
^L200C	29	27	29					14	18.494	11					3	9.34844	7					3	28.3333	1.1547	14.498	3.77173	6.44948	3.20983	0.000373208	0.00370927	0.0480849	^L200C
^G201C	10	4	5					18	8.22854	9					16	9.95358	10					3	6.33333	3.21455	11.7428	5.43256	11.9845	3.47758	0.107609	0.211891	0.95137	^G201C
^Q202C	40	52	58					69	93.6118	86					76	91.2331	94					3	50	9.16515	82.8706	12.6008	87.0777	9.69281	0.00855911	0.0216959	0.670487	^Q202C
^F203C	61	75	55					84	95.2792	80					85	95.7076	91					3	63.6667	10.2632	86.4264	7.9233	90.5692	5.3668	0.0158212	0.0383879	0.495059	^F203C
^V204C	47	34	51					66	72.0971	65					67	76.7752	67					3	44	8.88819	67.699	3.8415	70.2584	5.64369	0.0124499	0.0132715	0.55153	^V204C
^V205C	48	49	57					88	97.1698	95					90	91.9959	98					3	51.3333	4.93288	93.3899	4.79226	93.332	4.16398	0.000353341	0.000449676	0.98814	^V205C
Residue	Before tBid-Bax BH3							During tBid-Bax BH3							After tBid-Bax BH3							Summary statistics							TTEST			Residue
	#1	#2	#3	#4	#5	#6	#7	#1	#2	#3	#4	#5	#6	#7	#1	#2	#3	#4	#5	#6	#7	n	Mean before	SD before	Mean during	SD during	Mean after	SD after	before vs after	before vs during	during vs after
G4C	91.618	73.3333	88.1146	94.2424				94.264	73.1382	90.2113	95.1011				93.8596	74.9393	90.809	97.4365				4	86.8271	9.3395	88.1787	10.2518	89.2611	9.9246	0.733165	0.851891	0.884379	G4C
E25C	91.6275	97.0384						95.8733	97.4218						99.9999	97.7492						2	94.333	3.82603	96.6476	1.09493	98.8746	1.59151	0.261283	0.497238	0.244597	E25C
A28C	38.9103	62.8725	71.4208					62.5064	79.8109	87.9825					75.7863	86.9895	92.1877					3	57.7345	16.8533	76.7666	13.0081	84.9878	8.38193	0.0662094	0.196446	0.409549	A28C
V34C	99.9997	75.7445	92.3186					26.8457	99.5358	87.0824					78.0506	97.5371	92.6128					3	89.3543	12.3963	71.1546	38.8746	89.4002	10.1327	0.996275	0.482899	0.475479	V34C
S37C	87.3697	91.3399	95.0826					95.2953	87.4215	97.1746					80.7101	74.3701	90.9716					3	91.2641	3.85701	93.2971	5.17448	82.0173	8.3776	0.157471	0.614323	0.118242	S37C
Q44C	92.3277	96.7614						92.1913	98.6049						78.0877	94.3265						2	94.5445	3.13513	95.3981	4.53509	86.2071	11.4826	0.426287	0.847006	0.402843	Q44C
Q47C	21.3288	28.1861	67.1884	26.1805				46.2571	68.3866	79.7725	66.7847				89.1375	94.1704	95.4041	76.6095				4	35.7209	21.1749	65.3002	13.9501	88.8304	8.58632	0.00350873	0.058399	0.0283196	Q47C
A49C	89.0691	85.5927	86.5086					89.0447	87.6325	90.2271					76.8552	93.4256	91.8321					3	87.0568	1.80188	88.9681	1.29902	87.371	9.14167	0.95623	0.210389	0.779407	A49C
D57C	82.3673	91.2138	91.386	91.8734				87.8277	93.088	92.3904	94.4666				88.3886	88.8369	89.4898	90.4538				4	89.2101	4.57043	91.9432	2.87607	89.2923	0.896682	0.973006	0.350494	0.128918	D57C
P58C	95.595	95.9734	96.2427					96.0731	96.5315	97.958					95.411	94.5154	95.1085					3	95.937	0.325385	96.8542	0.983022	95.0116	0.455585	0.0457971	0.19978	0.0421576	P58C
M60C	95.7314	90.9515						86.8196	97.3263						87.9251	90.295						2	93.3414	3.37994	92.0729	7.42942	89.11	1.67577	0.253581	0.846431	0.637435	M60C
S69C	96.8752	95.15						98.6567	97.2886						98.1822	90.7337						2	96.0126	1.21994	97.9726	0.967393	94.458	5.26688	0.723646	0.216979	0.451298	S69C
R87C	87.7503	85.7822	87.3064	88.6335				91.0157	90.1034	87.8802	93.5617				76.4681	82.0901	86.3905	84.4042				4	87.3681	1.19251	90.6403	2.35102	82.3382	4.28985	0.0646079	0.0476417	0.0145992	R87C
R88C	92.8273	90.837						93.055	90.0902						47.0014	64.8671						2	91.8321	1.40731	91.5726	2.09642	55.9343	12.633	0.0573505	0.89775	0.0589104	R88C
S91C	95.86	94.5349	88.6083					98.5989	96.2055	91.2002					96.0887	93.1363	96.506					3	93.0011	3.86152	95.3349	3.77537	95.2437	1.83691	0.415074	0.495771	0.971787	S91C
T95C	94.2184	98.2725	88.8623					97.3551	97.5219	95.0648					96.9545	94.4675	94.0778					3	93.7844	4.72006	96.6473	1.37298	95.1666	1.56059	0.655282	0.370168	0.284803	T95C
Q98C	93.775	94.7668	95.4076					95.8125	99.9999	95.2597					90.9904	79.3363	88.0591					3	94.6498	0.822562	97.024	2.59195	86.1286	6.06214	0.0733532	0.205019	0.0458215	Q98C
H99C	93.9359	90.5274	96.2595					94.5704	88.3481	97.3465					96.9302	93.9787	97.8788					3	93.5742	2.88311	93.4217	4.60791	96.2626	2.03399	0.257401	0.963555	0.383924	H99C
E105C	94.4907	75.287						95.2064	80.3234						91.3596	81.0281						2	84.8888	13.579	87.7649	10.5239	86.1938	7.3055	0.915667	0.834888	0.878281	E105C
N106C	97.8949	83.2047	76.5396					99.7802	71.6163	82.7317					97.7772	82.7712	77.0842					3	85.8797	10.9261	84.7094	14.1857	85.8775	10.6905	0.999812	0.915318	0.914802	N106C
A107C	26.4601	46.6371	16.2495	9.73026				30.6952	36.8988	18.5988	13.1319				12.6509	80.4691	20.3616	15.26				4	24.7692	16.1226	24.8312	10.8893	32.1854	32.348	0.695782	0.995127	0.681568	A107C
Y108C	97.8582	94.7263	94.8772					98.6904	95.1714	90.8668					94.5256	94.4767	74.9443					3	95.8206	1.76625	94.9095	3.91838	87.9822	11.2912	0.300568	0.732103	0.372227	Y108C
F119C	46.9738	72.6411	77.5006					54.7698	72.7253	79.8682					58.3868	55.1073	73.4166					3	65.7052	16.4027	69.1211	12.9315	62.3036	9.76287	0.772991	0.791031	0.506518	F119C
E120C	99.088	94.6426						97.6999	93.6585						96.4699	99.4852						2	96.8653	3.14339	95.6792	2.85772	97.9775	2.1321	0.718981	0.731079	0.458199	E120C
S121C	99.9999	99.9999						95.1713	99.9999						88.7512	99.9999						2	99.9999	3.53553e-05	97.5856	3.41439	94.3756	7.95406	0.422652	0.422654	0.652293	S121C
G122C	92.642	99.9999						95.6743	99.9999						94.8962	99.5763						2	96.321	5.20283	97.8371	3.05869	97.2363	3.30935	0.853171	0.756358	0.867835	G122C
I123C	39.4968	46.5716						65.6384	61.1854						76.5606	82.0661						2	43.0342	5.00267	63.4119	3.14875	79.3134	3.89298	0.0149238	0.0395909	0.0461672	I123C
Q173C	99.1059	98.1604	89.5478					99.4579	98.578	90.0339					97.5562	98.9553	93.817					3	95.6047	5.26671	96.0233	5.20556	96.7762	2.65644	0.748183	0.926717	0.834362	Q173C
V178C	93.4702	92.935	87.7304					96.4599	95.3199	89.7684					95.6281	97.054	93.1944					3	91.3785	3.1707	93.8494	3.5799	95.2922	1.95161	0.14277	0.421411	0.573085	V178C
A179C	99.9998	91.5981						99.9997	92.9357						99.9995	94.6009						2	95.799	5.94091	96.4677	4.99499	97.3002	3.81737	0.792054	0.914154	0.868728	A179C
L181C	84.4389	89.3573						86.9003	93.4773						84.7454	97.1401						2	86.8981	3.4778	90.1888	4.65063	90.9428	8.76438	0.605787	0.506992	0.924229	L181C
N182C	96.3132	100	93.7888					98.0565	100	95.5337					96.7184	92.3243	90.7719					3	96.7006	3.12367	97.8634	2.23936	93.2715	3.08434	0.247475	0.627977	0.10523	N182C
