# Supplementary material for: Disordered clusters of Bak dimers rupture mitochondria during apoptosis
Source: eLife. 2017 Feb 6;6:e19944. doi: 10.7554/eLife.19944 (PMC5302884; doi:10.7554/eLife.19944)
Supplement: Supplementary file 1. — DOI: http://dx.doi.org/10.7554/eLife.19944.020 [file elife-19944-supp1.xlsx]

## Sheet: Sheet1
Primer (hBak)	Primer 1 forward sequence	Primer 2 reverse sequence
hBak	TATATGAATTCCATGGCTTCGGGGCAAGGCCCA	ATCCGCTCGAGCGTCATGATTTGAAGAATCTT
G4C	GGAATTCCATGGCTTCGTGCCAAGGCCCAGGTCC	GGACCTGGGCCTTGGCACGAAGCCATGGAATTCC
C14S	CCTCCCAGGCAGGAGAGCGGAGAGCCTGCCCTGC	GCAGGGCAGGCTCTCCGCTCTCCTGCCTGGGAGG
L19C	GGAGAGCCTGCCTGCCCCTCTGCTTCTGA	TCAGAAGCAGAGGGGCAGGCAGGCTCTCC
S23C	CCTGCCCTGCCCTCTGCTTGCGAGGAGCAGGTAGC	GCTACCTGCTCCTCGCAAGCAGAGGGCAGGGCAGG
E25C	CCTGCCCTCTGCTTCTGAGTGCCAGGTAGCCCAGGACACAG	CTGTGTCCTGGGCTACCTGGCACTCAGAAGCAGAGGGCAGG
Q26C	TGCTTCTGAGGAGTGCGTAGCCCAGGACA	TGTCCTGGGCTACGCACTCCTCAGAAGCA
A28C	GCTTCTGAGGAGCAGGTATGCCAGGACACAGAGGAGG	CCTCCTCTGTGTCCTGGCATACCTGCTCCTCAGAAGC
V34C	CAGGACACAGAGGAGTGCTTCCGCAGCTACG	CGTAGCTGCGGAAGCACTCCTCTGTGTCCTG
F35C	CAGGACACAGAGGAGGTTTGCCGCAGCTACGTTTTTTAC	GTAAAAAACGTAGCTGCGGCAAACCTCCTCTGTGTCCTG
R36C	GGACACAGAGGAGGTTTTCTGCAGCTACGTTTTTTACCG	CGGTAAAAAACGTAGCTGCAGAAAACCTCCTCTGTGTCC
S37C	CACAGAGGAGGTTTTCCGCTGCTACGTTTTTTACCGCCATC	GATGGCGGTAAAAAACGTAGCAGCGGAAAACCTCCTCTGTG
V39C	GTTTTCCGCAGCTACTGCTTTTACCGCCATCAGCAGGAAC	GCTGATGGCGGTAAAAGCAGTAGCTGCGGAAAACCTCCTC
F40C	CCGCAGCTACGTTTGCTACCGCCATCAGCAGGAAC	GCTGATGGCGGTAGCAAACGTAGCTGCGGAAAACC
Y41C	GTTTTCCGCAGCTACGTTTTTTGCCGCCATCAGCAGGAACAGG	CCTGTTCCTGCTGATGGCGGCAAAAAACGTAGCTGCGGAAAAC
R42C	GCAGCTACGTTTTTTACTGCCATCAGCAGGAACAGG	CCTGTTCCTGCTGATGGCAGTAAAAAACGTAGCTGC
Q44C	GCTACGTTTTTTACCGCCATTGCCAGGAACAGGAGGCTGAAGG	CCTTCAGCCTCCTGTTCCTGGCAATGGCGGTAAAAAACGTAGC
Q45C	TTACCGCCATCAGTGCGAACAGGAGGCTG	CAGCCTCCTGTTCGCACTGATGGCGGTAA
E46C	ACCGCCATCAGCAGTGCCAGGAGGCTGAA	TTCAGCCTCCTGGCACTGCTGATGGCGGT
Q47C	CATCAGCAGGAATGCGAGGCTGAAGGGGT	ACCCCTTCAGCCTCGCATTCCTGCTGATG
E48C	ATCAGCAGGAACAGTGCGCTGAAGGGGTG	CACCCCTTCAGCGCACTGTTCCTGCTGAT
A49C	CAGCAGGAACAGGAGTGCGAAGGGGTGGCT	AGCCACCCCTTCGCACTCCTGTTCCTGCTG
E50C	GAACAGGAGGCTTGCGGGGTGGCTGCC	GGCAGCCACCCCGCAAGCCTCCTGTTC
G51C	CAGGAGGCTGAATGCGTGGCTGCCCCTG	CAGGGGCAGCCACGCATTCAGCCTCCTG
V52C	GGAGGCTGAAGGGTGCGCTGCCCCTGCCG	CGGCAGGGGCAGCGCACCCTTCAGCCTCC
A53C	GGCTGAAGGGGTGTGCGCCCCTGCCGACC	GGTCGGCAGGGGCGCACACCCCTTCAGCC
A54C	GCTGAAGGGGTGGCTTGCCCTGCCGACCCAGAGATGG	CCATCTCTGGGTCGGCAGGGCAAGCCACCCCTTCAGC
P55C	AGGGGTGGCTGCCTGCGCCGACCCAGAGA	TCTCTGGGTCGGCGCAGGCAGCCACCCCT
A56C	GGGTGGCTGCCCCTTGCGACCCAGAGATGGT	ACCATCTCTGGGTCGCAAGGGGCAGCCACCC
D57C	TGGCTGCCCCTGCCTGCCCAGAGATGGTCA	TGACCATCTCTGGGCAGGCAGGGGCAGCCA
P58C	TGCCCCTGCCGACTGCGAGATGGTCACCT	AGGTGACCATCTCGCAGTCGGCAGGGGCA
E59C	CCTGCCGACCCATGCATGGTCACCTTAC	GTAAGGTGACCATGCATGGGTCGGCAGG
M60C	TGCCGACCCAGAGTGCGTCACCTTACCTCT	AGAGGTAAGGTGACGCACTCTGGGTCGGCA
V61C	CCGACCCAGAGATGTGCACCTTACCTCTGCAACC	GGTTGCAGAGGTAAGGTGCACATCTCTGGGTCGG
T62C	CGACCCAGAGATGGTCTGCTTACCTCTGCAACCTAGC	GCTAGGTTGCAGAGGTAAGCAGACCCATCTCTGGGTCG
Q66C	TCACCTTACCTCTGTGCCCTAGCAGCACCAT	ATGGTGCTGCTAGGGCACAGAGGTAAGGTGA
S68C	ACCTCTGCAACCTTGCAGCACCATGGGGCA	TGCCCCATGGTGCTGCAAGGTTGCAGAGGT
S69C	TCTGCAACCTAGCTGCACCATGGGGCAGGT	ACCTGCCCCATGGTGCAGCTAGGTTGCAGA
M71C	CCTCTGCAACCTAGCAGCACCTGCGGGCAGGTGGGACGGCAGCTCG	CGAGCTGCCGTCCCACCTGCCCGCAGGTGCTGCTAGGTTGCAGAGG
G72C	CCTAGCAGCACCATGTGCCAGGTGGGACGGCAGC	GCTGCCGTCCCACCTGGCACATGGTGCTGCTAG
Q73C	GCAGCACCATGGGGTGCGTGGGACGGCAGCTCG	CGAGCTGCCGTCCCACGCACCCCATGGTGCTGC
V74C	CCTAGCAGCACCATGGGGCAGTGCGGACGGCAGCTCGCCATC	GATGGCGAGCTGCCGTCCGCACTGCCCCATGGTGCTGCTAGG
R76C	CATGGGGCAGGTGGGATGCCAGCTCGCCATCATCG	CGATGATGGCGAGCTGGCATCCCACCTCCTGCCCCATG
A79C	GCAGGTGGGACGGCAGCTCTGCATCATCGGGGACGACATC	GATGTCGTCCCCGATGATGCAGAGCTGCCGTCCCACCTGC
I80C	GTGGGACGGCAGCTCGCCTGCATCGGGGACGACATCAAC	GTTGATGTCGTCCCCGATGCAGGCGAGCTGCCGTCCCAC
D84C	CTCGCCATCATCGGGGACTGCATCAACCGACGCTATGAC	GTCATAGCGTCGGTTGATGCAGTCCCCGATGATGGCGAG
N86C	CATCATCGGGGACGACATCTGCCGACGCTATGACTCAG	CTGAGTCATAGCGTCGGCAGATGTCGTCCCCGATGATG
R87C	ATCGGGGACGACATCAACTGCCGCTATGACTCAGAGTTC	GAACTCTGAGTCATAGCGGCAGTTGATGTCGTCCCCGAT
R88C	GGACGACATCAACCGATGCTATGACTCAGAGTTCCAGACC	GGTCTGGAACTCTGAGTCATAGCATCGGTTGATGTCGTCC
S91C	ATCAACCGACGCTATGACTGCGAGTTCCAGACCATGTTG	CAACATGGTCTGGAACTCGCAGTCATAGCGTCGGTTGAT
T95C	GACTCAGAGTTCCAGTGCATGTTGCAGCACCTGC	GCAGGTGCTGCAACATGCACTGGAACTCTGAGTC
Q98C	GAGTTCCAGACCATGTTGTGCCACCTGCAGCCCACGGCA	TGCCGTGGGCTGCAGGTGGCACAACATGGTCTGGAACTC
H99C	CCAGACCATGTTGCAGTGCCTGCAGCCCACGGCAG	CTGCCGTGGGCTGCAGGCACTGCAACATGGTCTGG
A104C	ACCTGCAGCCCACGTGCGAGAATGCCTA	TAGGCATTCTCGCACGTGGGCTGCAGGT
E105C	TGCAGCCCACGGCATGCAATGCCTATGAGT	ACTCATAGGCATTGCATGCCGTGGGCTGCA
N106C	AGCCCACGGCAGAGTGCGCCTATGAGTACT	AGTACTCATAGGCGCACTCTGCCGTGGGCT
A107C	ACGGCAGAGAATTGCTATGAGTACTT	AAGTACTCATAGCAATTCTCTGCCGT
Y108C	AGAGAATGCCTGCGAGTACTTCACCA	TGGTGAAGTACTCGCAGGCATTCTCT
Y110C	GAGAATGCCTATGAGTGCTTCACCAAGATTGC	GCAATCTTGGTGAAGCACTCATAGGCATTCTC
K113C	CCTATGAGTACTTCACCTGCATTGCCACCAGCCTG	CAGGCTGGTGGCAATGCAGGTGAAGTACTCATAGG
S117C	CTTCACCAAGATTGCCACCTGCCTGTTTGAGAGTGGCATC	GATGCCACTCTCAAACAGGCAGGTGGCAATCTTGGTGAAG
F119C	TTGCCACCAGCCTGTGCGAGAGTGGCATCA	TGATGCCACTCTCGCACAGGCTGGTGGCAA
E120C	GCCACCAGCCTGTTTTGCAGTGGCATCAATTGGG	CCCAATTGATGCCACTGCAAAACAGGCTGGTGGC
S121C	CCACCAGCCTGTTTGAGTGCGGCATCAATTGGGGC	GCCCCAATTGATGCCGCACTCAAACAGGCTGGTGG
G122C	ACCAGCCTGTTTGAGAGTTGCATCAATTGGGGCCGTGTG	CACACGGCCCCAATTGATGCAACTCTCAAACAGGCTGGT
I123C	CCTGTTTGAGAGTGGCTGCAATTGGGGCCGTGTGG	CCACACGGCCCCAATTGCAGCCACTCTCAAACAGG
N124C	CTGTTTGAGAGTGGCATCTGCTGGGGCCGTGTGGTGG	CCACCACACGGCCCCAGCAGATGCCACTCTCAAACAG
V129C	GGGGCCGTGTGTGCGCTCTTCTGGGCTTCG	CGAAGCCCAGAAGAGCGCACACACGGCCCC
A130C	CAATTGGGGCCGTGTGGTGTGCCTTCTGGGCTTCGGCTAC	GTAGCCGAAGCCCAGAAGGCACACCACACGGCCCCAATTG
L131C	GCCGTGTGGTGGCTTGCCTGGGCTTCGGC	GCCGAAGCCCAGGCAAGCCACCACACGGC
L132C	CGTGTGGTGGCTCTTTGCGGCTTCGGCTACC	GGTAGCCGAAGCCGCAAAGAGCCACCACACG
G133C	GTGGTGGCTCTTCTGTGCCTTCGGCTACCGTCTGG	CCAGACGGTAGCCGAAGCACAGAAGAGCCACCAC
R137C	CTTCTGGGCTTCGGCTACTGCCTGGCCCTACACGTCTACC	GGTAGACGTGTAGGGCCAGGCAGTAGCCGAAGCCCAGAAG
L140C	GGCTACCGTCTGGCCTGCCACGTCTACCAGCATGG	CCATGCTGGTAGACGTGGCAGGCCAGACGGTAGCC
H141C	CGTCTGGCCCTATGCGTCTACCAGCATG	CATGCTGGTAGACGCATAGGGCCAGACG
V142C	CGTCTGGCCCTACACTGCTACCAGCATGGC	GCCATGCTGGTAGCAGTGTAGGGCCAGACG
Y143C	CTGGCCCTACACGTCTGCCAGCATGGCCTGACTGG	CCAGTCAGGCCATGCTGGCAGACGTGTAGGGCCAG
Q144C	CCTACACGTCTACTGCCATGGCCTGACTGG	CCAGTCAGGCCATGGCAGTAGACGTGTAGG
H145C	CCTACACGTCTACCAGTGCGGCCTGACTGGC	GCCAGTCAGGCCGCACTGGTAGACGTGTAGG
V154C	GCTTCCTAGGCCAGTGCACCCGCTTCGTG	CACGAAGCGGGTGCACTGGCCTAGGAAGC
R156C	CCTAGGCCAGGTGACCTGCTTCGTGGTCGACTTC	GAAGTCGACCACGAAGCAGGTCACCTGGCCTAGG
F157C	CCTAGGCCAGGTGACCCGCTGCGTGGTCGACTTCATGC	GCATGAAGTCGACCACGCAGCGGGTCACCTGGCCTAGG
V158C	GGTGACCCGCTTCTGCGTCGACTTCATGC	GCATGAAGTCGACGCAGAAGCGGGTCACC
V159C	GGTGACCCGCTTCGTGTGCGACTTCATGCTGCATCAC	GTGATGCAGCATGAAGTCGCACACGAAGCGGGTCACC
D160C	CCCGCTTCGTGGTCTGCTTCATGCTGCATCAC	GTGATGCAGCATGAAGCAGACCACGAAGCGGG
M162C	CTTCGTGGTCGACTTCTGCCTGCATCAC	GTGATGCAGGCAGAAGTCGACCACGAAG
L163C	CGTGGTCGACTTCATGTGCCATCACTCGATTGCC	GGCAATCGAGTGATGGCACATGAAGTCGACCACG
H164C	GTGGTCGACTTCATGCTGTGCCACAGCATTGCCCGGTGG	CCACCGGGCAATGCTGTGGCACAGCATGAAGTCGACCAC
C166S	CGACTTCATGCTGCATCACAGCATTGCCCGGTGGATTGC	GCAATCCACCGGGCAATGCTGTGATGCAGCATGAAGTCG
Q173C	GCATTGCCCGGTGGATTGCATGCAGGGGTGGC	GCCACCCCTGCATGCAATCCACCGGGCAATGC
V178C	GTGGCTGGTGCGCAGCCCTGAACTTGGGC	GCCCAAGTTCAGGGCTGCGCACCAGCCAC
A179C	GGTGGCTGGGTGTGCGCCCTGAACTTGG	CCAAGTTCAGGGCGCACACCCAGCCACC
L181C	GGTGGCTGGGTGGCAGCCTGCAACTTGGGCAATGGTCC	GGACCATTGCCCAAGTTGCAGGCTGCCACCCAGCCACC
N182C	GCTGGGTGGCAGCCCTGTGCTTGGGCAATG	CATTGCCCAAGCACAGGGCTGCCACCCAGC
G186C	CTGAACTTGGGCAATTGCCCCATCCTGAACGTGC	GCACGTTCAGGATGGGGCAATTGCCCAAGTTCAG
P187C	CTTGGGCAATGGTTGCATCCTGAACGTGCTGGTGG	CCACCAGCACGTTCAGGATGCAACCATTGCCCAAG
I188C	CTTGGGCAATGGTCCCTGCCTGAACGTGCTGGTGG	CCACCAGCACGTTCAGGCAGGGACCATTGCCCAAG
L189C	GCAATGGTCCCATCTGCAACGTGCTGGTG	CACCAGCACGTTGCAGATGGGACCATTGC
N190C	GGTCCCATCCTGTGCGTGCTGGTGGTTCTGG	CCAGAACCACCAGCACGCACAGGATGGGACC
V191C	GTCCCATCCTGAACTGCCTGGTGGTTCTG	CAGAACCACCAGGCAGTTCAGGATGGGAC
L192C	CCATCCTGAACGTGTGCGTGGTTCTGGGTGTGG	CCACACCCAGAACCACGCACACGTTCAGGATGG
V193C	GTCCCATCCTGAACGTGCTGTGCGTTCTG	CAGAACGCACAGCACGTTCAGGATGGGAC
V194C	CCTGAACGTGCTGGTGTGCCTGGGTGTGGTTCTGTTGG	CCAACAGAACCACACCCAGGCACACCAGCACGTTCAGG
L195C	GAACGTGCTGGTGGTTTGCGGTGTGGTTCTGGTTCTGTTGG	CCAACAGAACCACACAGAAAACCACCAGCACGTTC
G196C	GTGCTGGTGGTTCTGTGCGTGGTTCTGTTGGGCCAG	CTGGCCCAACAGAACCACGCACAGAACCACCAGCAC
V197C	CTGGTGGTTCTGGGTTGCGTTCTGTTGGGCCAG	CTGGCCCAACAGAACGCAACCCAGAACCACCAG
V198C	CTGGTGGTTCTGGGTGTGTGCCTGTTGGGCCAGTTTG	CAAACTGGCCCAACAGGCACACACCCAGAACCACCAG
L199C	GGTTCTGGGTGTGGTTTGCTTGGGCCAGTTTGTGG	CCACAAACTGGCCCAAGCAAACCACACCCAGAACC
L200C	CTGGGTGTGGTTCTGTGCGGCCAGTTTGTG	CACAAACTGGCCGCACAGAACCACACCCAG
G201C	CACAAACTGGCCGCACAGAACCACACCCAG	CGTACCACAAACTGGCACAACAGAACCACAC
Q202C	TATATGAATTCCATGGCTTCGGGGCAAGGCCCA	CCGCTCGAGTCATGATTTGAAGAATCTTCGTACCACAAAGCAGCCCAACAGAACCACACC
F203C	GTTCTGTTGGGCCAGTGCGTGGTACGAAGATTC	GAATCTTCGTACCACGCACTGGCCCAACAGAAC
V204C	CTGTTGGGCCAGTTTTGCGTACGAAGATTCTTC	GAAGAATCTTCGTACGCAAAACTGGCCCAACAG
V205C	GCCAGTTTGTGTGCCGAAGATTCTTCAAATC	GATTTGAAGAATCTTCGGCACACAAACTGGC
GGSGGCK	TATATGAATTCCATGGCTTCGGGGCAAGGCCCA	CCGCTCGAGTCATTTGCAGCCGCCCGAGCCGCCTGATTTGAAGAATCTTCG
Primer (hBax)
hBax	GGAATTCCATGGACGGGTCCGGGGAGC	CTCGAGTCAGCCCATCTTCTTCCAGATG
A46C	AGGCACCCGAGCTGTGCCTGGACCCGGTGCCTCA	TGAGGCACCGGGTCCAGGCACAGCTCGGGTGCCT
